# Supplementary material for: Deciphering the Olfactory Mechanisms of Sitotroga cerealella Olivier (Lepidoptera: Gelechiidae): Insights from Transcriptome Analysis and Molecular Docking
Source: Insects. 2025 Apr 27;16(5):461. doi: 10.3390/insects16050461 (PMC12112289; doi:10.3390/insects16050461)
Supplement: Supplementary file 1 [file insects-16-00461-s001.zip › Suppl Table S1. GenBank accession numbers of genes used in phylogenetic analyses.xlsx]

## Sheet: OBPs
Table S1. GenBank accession numbers of genes used in phylogenetic analyses.
Species	Gene name	GenBank acc. no.
Loxostege sticticalis	LstiPBP1	GFCJ01044841.1
	LstiPBP2	GFCJ01036560.1
	LstiPBP3	GFCJ01035758.1
	LstiGOBP1	GFCJ01043796.1
	LstiOBP1	GFCJ01038484.1
	LstiOBP2	GFCJ01033052.1
	LstiOBP3	GFCJ01045097.1
	LstiOBP4	GFCJ01032227.1
	LstiOBP5	GFCJ01040885.1
	LstiOBP6	GFCJ01037642.1
	LstiOBP7	GFCJ01035537.1
	LstiOBP8	GFCJ01032699.1
	LstiOBP9	GFCJ01044904.1
	LstiOBP10	GFCJ01035886.1
	LstiOBP11	GFCJ01026060.1
	LstiOBP12	GFCJ01032039.1
	LstiOBP13	GFCJ01030602.1
	LstiOBP15	GFCJ01035004.1
	LstiOBP16	GFCJ01028373.1
	LstiOBP17	GFCJ01030947.1
	LstiOBP18	GFCJ01041598.1
	LstiOBP19	GFCJ01034591.1
	LstiOBP20	GFCJ01041689.1
	LstiOBP21	GFCJ01028536.1
	LstiOBP22	GFCJ01024297.1
	LstiOBP26	GFCJ01021177.1
	LstiOBP27	GFCJ01058528.1
	LstiOBP28	GFCJ01031449.1
	LstiOBP29	GFCJ01031566.1
Galleria mellonella	GmelPBP1	QEI46782.1
	GmelPBP2	QID58966.1
	GmelPBP3	——
	GmelGOBP1	XP_026755845.1
	GmelGOBP2	QEI46781.1
	GmelOBP1	XP_026759070.1
	GmelOBP2	XP_026754073.1
	GmelOBP3	XP_052750265.1
	GmelOBP4	XP_026755199.2
	GmelOBP5	XP_026752547.1
	GmelOBP6	XP_026752851.2
	GmelOBP7	XP_031765954.1
	GmelOBP8	QEI46791.1
	GmelOBP9	QEI46786.1
	GmelOBP10	XP_026749003.3
	GmelOBP11	XP_026763447.1
	GmelOBP12	XP_052748932.1
	GmelOBP13	QEI46788.1
	GmelOBP14	QID58962.1
	GmelOBP15	XP_026751054.1
	GmelOBP16	QEI46797.1
	GmelOBP17	XP_026748812.2
Mythimna separata	MsepOBP1	JAV45912.1
	MsepOBP2	JAV45911.1
	MsepOBP3	JAV45910.1
	MsepOBP4	JAV45909.1
	MsepOBP5	JAV45908.1
	MsepOBP6	JAV45907.1
	MsepOBP7	JAV45906.1
	MsepOBP8	JAV45905.1
	MsepOBP9	JAV45904.1
	MsepOBP10	JAV45903.1
	MsepOBP11	JAV45902.1
	MsepOBP12	JAV45901.1
	MsepOBP13	JAV45900.1
	MsepOBP14	JAV45899.1
	MsepOBP15	JAV45898.1
	MsepOBP16	JAV45897.1
	MsepOBP17	JAV45896.1
	MsepOBP18	JAV45895.1
	MsepOBP19	JAV45894.1
	MsepOBP20	JAV45893.1
	MsepOBP21	JAV45892.1
	MsepOBP22	JAV45891.1
	MsepOBP23	JAV45890.1
	MsepOBP24	JAV45889.1
	MsepOBP25	JAV45888.1
	MsepOBP26	JAV45887.1
	MsepOBP27	JAV45886.1
	MsepOBP28	JAV45885.1
	MsepOBP29	JAV45884.1
	MsepOBP30	JAV45883.1
	MsepOBP32	JAV45881.1
	MsepGOBP1	AWT22240.1
	MsepGOBP2	AWT22242.1
	MsepPBP1	AWT22217.1
	MsepPBP2	AWT22218.1
	MsepPBP3	BAG71416.1
Conogethes pinicolalis	CpinGOBP1	QEE82694.1
	CpinGOBP2	QEE82695.1
	CpinOBP1	QEE82700.1
	CpinOBP2	QEE82701.1
	CpinOBP3	QEE82702.1
	CpinOBP4	QEE82703.1
	CpinOBP5	QEE82704.1
	CpinOBP6	QEE82705.1
	CpinOBP7	QEE82706.1
	CpinOBP8	QEE82707.1
	CpinOBP9	QEE82708.1
	CpinOBP10	QEE82709.1
	CpinOBP11	QEE82710.1
	CpinOBP12	QEE82711.1
	CpinOBP13	QEE82712.1
	CpinOBP14	QEE82713.1
	CpinOBP15	QEE82714.1
	CpinOBP16	QEE82715.1
	CpinOBP17	QEE82716.1
	CpinOBP18	QEE82717.1
	CpinOBP19	QEE82718.1
	CpinOBP20	QEE82719.1
	CpinPBP1	QEE82696.1
	CpinPBP2	QEE82697.1
	CpinPBP3	QEE82698.1
	CpinPBP4	QEE82699.1
Lobesia botrana	LbotABP1	AXF48751.1
	LbotABP2	AXF48752.1
	LbotABP3	AXF48753.1
	LbotABP4	AXF48754.1
	LbotPBP1	AXF48748.1
	LbotPBP2	AXF48749.1
	LbotPBP3	AXF48750.1
	LbotGOBP1	AXF48746.1
	LbotGOBP2	AXF48747.1
	LbotOBP32	AXF48729.1
	LbotOBP33	AXF48730.1
	LbotOBP34	AXF48731.1
	LbotOBP35	AXF48732.1
	LbotOBP36	AXF48733.1
	LbotOBP37	AXF48734.1
	LbotOBP38	AXF48735.1
	LbotOBP39	AXF48736.1
	LbotOBP40	AXF48737.1
	LbotOBP41	AXF48738.1
	LbotOBP15	AXF48728.1
	LbotOBP13	AXF48727.1
	LbotOBP11	AXF48726.1
	LbotOBP6.2	AXF48725.1
	LbotOBP6.1	AXF48724.1
	LbotOBP2.3	AXF48723.1
	LbotOBP2.2	AXF48722.1
	LbotOBP1	AXF48721.1
Streltzoviella insularis	SinsGOBP1	QLI62030.1
	SinsGOBP2	QLI62031.1
	SinsPBP1	QLI62027.1
	SinsPBP2	QLI62028.1
	SinsPBP3	QLI62029.1
	SinsOBP14	QLI62017.1
	SinsOBP4	QLI62007.1
	——:Not retrieved

## Sheet: CSPs
Table S1. GenBank accession numbers of genes used in phylogenetic analyses.
Species	Gene name	GenBank acc. no.
Bombyx mori	BmorCSP1	ABH88194.1
	BmorCSP2	ABH88195.1
	BmorCSP3	ABH88196.1
	BmorCSP4	ABH88197.1
	BmorCSP5	ABH88198.1
	BmorCSP6	ABH88199.1
	BmorCSP7	ABH88200.1
	BmorCSP8	ABH88201.1
	BmorCSP9	ABH88202.1
	BmorCSP10	ABH88203.1
	BmorCSP11	ABH88204.1
	BmorCSP12	ABH88205.1
	BmorCSP13	ABH88206.1
	BmorCSP14	ABH88207.1
	BmorCSP15	ABH88208.1
	BmorCSP16	ABH88209.1
Streltzoviella insularis	SinsCSP1	QLI62032.1
	SinsCSP2	QLI62033.1
	SinsCSP3	QLI62034.1
	SinsCSP4	QLI62035.1
	SinsCSP5	QLI62036.1
	SinsCSP6	QLI62037.1
	SinsCSP7	QLI62038.1
	SinsCSP8	QLI62039.1
	SinsCSP9	QLI62040.1
	SinsCSP10	QLI62041.1
	SinsCSP11	QLI62042.1
	SinsCSP12	QLI62043.1
Conogethes pinicolalis	CpinCSP1	QFR36128.1
	CpinCSP2	QFR36129.1
	CpinCSP3	QFR36130.1
	CpinCSP4	QFR36131.1
	CpinCSP5	QFR36132.1
	CpinCSP6	QFR36133.1
	CpinCSP7	QFR36134.1
	CpinCSP8	QFR36135.1
	CpinCSP9	QFR36136.1
	CpinCSP10	QFR36137.1
	CpinCSP11	QFR36138.1
	CpinCSP12	QFR36139.1
	CpinCSP13	QFR36140.1
	CpinCSP14	QFR36141.1
	CpinCSP15	QFR36142.1
	CpinCSP16	QFR36143.1
	CpinCSP17	QFR36144.1
	CpinCSP18	QFR36145.1
	CpinCSP19	QFR36146.1
Galleria mellonella	GmelCSP1	QEI46806.1
	GmelCSP2	XP_026763147.1
	GmelCSP3	XP_026762933.1
	GmelCSP4	XP_026763289.1
	GmelCSP5	QEI46805.1
	GmelCSP6	XP_031765674.2
	GmelCSP7	QEI46804.1
	GmelCSP8	QEI46802.1
	GmelCSP9	XP_026763006.1
	GmelCSP10	QEI46808.1
	GmelCSP11	QEI46803.1
	GmelCSP12	QEI46814.1
	GmelCSP13	XP_026763032.1
	GmelCSP14	QEI46815.1
	GmelCSP15	QEI46811.1
	GmelCSP16	XP_026762939.1
	GmelCSP17	XP_052752277.1
	GmelCSP18	QEI46809.1
	GmelCSP19	XP_052755695.1
	GmelCSP20	XP_031765911.1

## Sheet: ORs
Table S1. GenBank accession numbers of genes used in phylogenetic analyses.
Species	Gene name	GenBank acc. no.
Bombyx mori	BmorOR1	NP_001036875.1
	BmorOR2	NP_001037060.1
	BmorOR3	NP_001036925.1
	BmorOR4	NP_001036926.1
	BmorOR5	NP_001036927.1
	BmorOR6	NP_001036928.1
	BmorOR7	NP_001106227.1
	BmorOR8	NP_001157209.1
	BmorOR9	NP_001116805.1
	BmorOR10	NP_001104819.1
	BmorOR11	NP_001166604.1
	BmorOR12	NP_001104829.1
	BmorOR13	NP_001166603.1
	BmorOR14	NP_001166602.1
	BmorOR15	NP_001091789.1
	BmorOR16	NP_001104832.2
	BmorOR17	NP_001157210.1
	BmorOR18	NP_001166895.1
	BmorOR19	NP_001091785.1
	BmorOR20	NP_001166605.1
	BmorOR21	NP_001104831.1
	BmorOR22	NP_001166613.1
	BmorOR23	NP_001166606.1
	BmorOR24	NP_001155300.1
	BmorOR25	NP_001104828.1
	BmorOR26	BAH66323.1
	BmorOR27	NP_001166893.1
	BmorOR29	NP_001166894.1
	BmorOR30	NP_001091786.1
	BmorOR32	BAH66328.1
	BmorOR33	NP_001103623.1
	BmorOR34	NP_001103624.1
	BmorOR35	NP_001103476.1
	BmorOR36	NP_001166892.1
	BmorOR37	NP_001104799.1
	BmorOR38	NP_001103477.1
	BmorOR39	NP_001116807.1
	BmorOR40	NP_001166608.1
	BmorOR41	NP_001091787.1
	BmorOR42	NP_001091818.1
	BmorOR44	NP_001166607.1
	BmorOR45	NP_001104798.1
	BmorOR46	NP_001155299.1
	BmorOR47	NP_001104818.1
	BmorOR48	DAA34890.1
	BmorOR50	NP_001159625.1
	BmorOR53	NP_001166615.1
	BmorOR54	NP_001166616.1
	BmorOR55	NP_001166612.1
	BmorOR56	NP_001166617.1
	BmorOR57	NP_001159625.1
	BmorOR58	NP_001166618.1
	BmorOR59	NP_001166611.1
	BmorOR60	NP_001155301.1
	BmorOR61	NP_001166619.1
	BmorOR63	NP_001166620.1
	BmorOR64	NP_001166621.1
Galleria mellonella	GmelORco	XP_052751921.1
	GmelOR1	XP_026756822.2
	GmelOR2	QEI46842.1
	GmelOR3	XP_052747816.1
	GmelOR4	QEI46821.1
	GmelOR5	XP_026749142.1
	GmelOR6	QEI46829.1
	GmelOR7	XP_026759878.1
	GmelOR8	XP_031768247.2
	GmelOR9	XP_031764067.1
	GmelOR10	XP_031769498.2
	GmelOR12	XP_052755490.1
	GmelOR13	XP_052756164.1
	GmelOR14	XP_052753868.1
	GmelOR15	XP_026757892.1
	GmelOR16	QEI46832.1
	GmelOR17	QEI46856.1
	GmelOR18	QEI46823.1
	GmelOR19	QEI46817.1
	GmelOR20	XP_026753116.3
	GmelOR21	XP_031769396.1
	GmelOR22	QEI46824.1
	GmelOR23	XP_052749203.1
	GmelOR24	XP_052756324.1
	GmelOR25	QEI46827.1
	GmelOR26	XP_052755466.1
	GmelOR27	XP_031762984.2
	GmelOR28	XP_052756708.1
	GmelOR29	XP_052753655.1
	GmelOR31	QEI46840.1
	GmelOR32	XP_031769192.2
	GmelOR33	XP_052758085.1
	GmelOR34	XP_052752246.1
	GmelOR36	XP_052758209.1
	GmelOR39	QEI46820.1
	GmelOR40	XP_031764423.1
	GmelOR41	XP_052756458.1
	GmelOR44	XP_052755494.1
	GmelOR45	XP_026754290.3
Conogethes pinicolalis	CpinOR1	QEE82720.1
	CpinOR2	QEE82721.1
	CpinOR3	QEE82722.1
	CpinOR4	QEE82723.1
	CpinOR5	QEE82724.1
	CpinOR6	QEE82725.1
	CpinOR7	QEE82726.1
	CpinOR8	QEE82727.1
	CpinOR10	QEE82728.1
	CpinOR11	QEE82729.1
	CpinOR12	QEE82730.1
	CpinOR13	QEE82731.1
	CpinOR14	QEE82732.1
	CpinOR15	QEE82733.1
	CpinOR16	QEE82734.1
	CpinOR17	QEE82735.1
	CpinOR18	QEE82736.1
	CpinOR19	QEE82737.1
	CpinOR20	QEE82738.1
	CpinOR21	QEE82739.1
	CpinOR22	QEE82740.1
	CpinOR23	QEE82741.1
	CpinOR24	QEE82742.1
	CpinOR25	QEE82743.1
	CpinOR26	QEE82744.1
	CpinOR27	QEE82745.1
	CpinOR28	QEE82746.1
	CpinOR29	QEE82747.1
	CpinOR30	QEE82748.1
	CpinOR31	QEE82749.1
	CpinOR32	QEE82750.1
	CpinOR33	QEE82751.1
	CpinOR35	QEE82753.1
	CpinOR36	QEE82754.1
	CpinOR37	QEE82755.1
	CpinOR38	QEE82756.1
	CpinOR39	QEE82757.1
	CpinOR40	QEE82758.1
	CpinOR41	QEE82759.1
	CpinOR42	QEE82760.1
	CpinOR43	QEE82761.1
	CpinOR45	QEE82763.1
	CpinOR46	QEE82764.1
	CpinOR48	QEE82766.1
	CpinOR49	QEE82767.1
	CpinOR50	QEE82768.1
	CpinOR51	QEE82769.1
	CpinOR52	QEE82770.1
	CpinOR53	QEE82771.1
	CpinOR54	QEE82772.1
	CpinOR55	QEE82773.1
	CpinOR56	QEE82774.1
Streltzoviella insularis	SinsOrco	QLI62099.1
	SinsOR3	QLI62046.1
	SinsOR4	QLI62047.1
	SinsOR6	QLI62049.1
	SinsOR7	QLI62050.1
	SinsOR8	QLI62051.1
	SinsOR10	QLI62053.1
	SinsOR11	QLI62054.1
	SinsOR12	QLI62055.1
	SinsOR13	QLI62056.1
	SinsOR15	QLI62058.1
	SinsOR16	QLI62059.1
	SinsOR17	QLI62060.1
	SinsOR19	QLI62062.1
	SinsOR20	QLI62063.1
	SinsOR21	QLI62064.1
	SinsOR22	QLI62065.1
	SinsOR23	QLI62066.1
	SinsOR24	QLI62067.1
	SinsOR25	QLI62068.1
	SinsOR26	QLI62069.1
	SinsOR27	QLI62070.1
	SinsOR28	QLI62071.1
	SinsOR29	QLI62072.1
	SinsOR30	QLI62073.1
	SinsOR31	QLI62074.1
	SinsOR32	QLI62075.1
	SinsOR33	QLI62076.1
	SinsOR34	QLI62077.1
	SinsOR37	QLI62080.1
	SinsOR38	QLI62081.1
	SinsOR39	QLI62082.1
	SinsOR40	QLI62083.1
	SinsOR43	QLI62086.1
	SinsOR44	QLI62087.1
	SinsOR47	QLI62090.1
	SinsOR48	QLI62091.1
	SinsOR49	QLI62092.1
	SinsOR50	QLI62093.1
	SinsOR51	QLI62094.1
	SinsOR52	QLI62095.1
	SinsOR53	QLI62096.1
	SinsOR54	QLI62097.1
	SinsOR55	QLI62098.1

## Sheet: IRs
Table S1. GenBank accession numbers of genes used in phylogenetic analyses.
Species	Gene name	GenBank acc. no.
Bombyx mori	BmorIR7d.1	XP_021202221.2
	BmorIR7d.2	XP_004924057.3
	BmorIR7d.3	XP_004932607.1
	BmorIR8a	XP_037875977.2
	BmorIR21a	XP_062524468.1
	BmorIR25a	XP_037875977.2
	BmorIR40a	XP_021202684.1
	BmorIR41a	XP_012550734.2
	BmorIR64a	XP_021205850.1
	BmorIR68a	XP_062526341.1
	BmorIR75d	XP_062527596.1
	BmorIR75p	XP_021208462.1
	BmorIR75q.1	XP_062529325.1
	BmorIR75q.2	XP_062529325.1
	BmorIR76b	XP_004927780.1
	BmorIR87a	XP_004924110.4
	BmorIR93a	XP_037875093.2
	BmorIR143	XP_021202203.2
Conogethes pinicolalis	CpinIR25a	QEE82783.1
	CpinIR5	QEE82779.1
	CpinIR93a	QEE82793.1
	CpinIR75q2	QEE82792.1
	CpinIR75p1	QEE82789.1
	CpinIR75p	QEE82788.1
	CpinIR75d	QEE82787.1
	CpinIR64a	QEE82786.1
	CpinIR40a	QEE82785.1
	CpinIR31a	QEE82784.1
	CpinIR1	QEE82775.1
	CpinIR2	QEE82776.1
	CpinIR3	QEE82777.1
	CpinIR4	QEE82778.1
	CpinIR6	QEE82780.1
	CpinIR7	QEE82781.1
Streltzoviella insularis	SinsIR76b	QLI62110.1
	SinsIR75a2	QLI62109.1
	SinsIR21a	QLI62108.1
	SinsIR41a	QLI62106.1
	SinsIR75q1	QLI62105.1
	SinsIR93a2	QLI62104.1
	SinsIR75p2	QLI62103.1
	SinsIR75q2	QLI62102.1
	SinsIR68a	QLI62101.1
	SinsIR93a1	QLI62100.1

## Sheet: GRs
Table S1. GenBank accession numbers of genes used in phylogenetic analyses.
Species	Gene name	GenBank acc. no.
Bombyx mori	BmorGr1N	XP_012551334.2
	BmorGr2NJ	XP_004932263.1
	BmorGr3F	XP_004931409.3
	BmorGr4S	XP_062528713.1
	BmorGr5NJF	XP_062528712.1
	BmorGr6P	XP_062528340.1
	BmorGr7	DAA06374.1
	BmorGr8R	ACD85122.1
	BmorGr9R	ACD85123.1
	BmorGr10	BAS18817.1
	BmorGr11F	DAA06375.1
	BmorGr12P	——
	BmorGr13	DAA06376.1
	BmorGr14	DAA06377.1
	BmorGr15	DAA06378.1
	BmorGr16F	DAA06379.1
	BmorGr17F	BAW33757.1
	BmorGr18	DAA06381.1
	BmorGr19J	——
	BmorGr20J	——
	BmorGr21	XP_037870261.2
	BmorGr22J	XP_062527312.1
	BmorGr23J	——
	BmorGr24P	——
	BmorGr25J	——
	BmorGr26	XP_062527925.1
	BmorGr27	BAW33745.1
	BmorGr28P	BAW33746.1
	BmorGr29	DAA06384.1
	BmorGr30S	DAA06385.1
	BmorGr31JI	——
	BmorGr32S	——
	BmorGr33F	DAA06386.1
	BmorGr34J	——
	BmorGr35S	——
	BmorGr36JP	——
	BmorGr37JI	——
	BmorGr38P	XP_012544268.3
	BmorGr39SI	XP_062527909.1
	BmorGr40SP	——
	BmorGr41SF	——
	BmorGr42P	——
	BmorGr43JI	——
	BmorGr44P	XP_062527940.1
	BmorGr45JR	XP_028033243.1
	BmorGr46JR	XP_004927812.3
	BmorGr47JR	XP_004928010.2
	BmorGr48F	——
	BmorGr49SJI	XP_062525218.1
	BmorGr50S	DAA06387.1
	BmorGr51F	DAA06388.1
	BmorGr52J	XP_062525218.1
	BmorGr53	DAA06389.1
	BmorGr54S	XP_062525260.1
	BmorGr55	——
	BmorGr56	DAA06390.1
	BmorGr57	DAA06391.1
	BmorGr58	DAA06392.1
	BmorGr59F	——
	BmorGr60JR	NP_001124347.1
	BmorGr61	DAA06393.1
	BmorGr62	DAA06394.1
	BmorGr63F	DAA06395.1
	BmorGr64F	DAA06396.1
	BmorGr65JI	——
Loxostege sticticalis	LstiGR1	GFCJ01034430.1
	LstiGR4	GFCJ01036959.1
	LstiGR5a	GFCJ01035589.1
	LstiGR5b	GFCJ01036658.1
	LstiGR6	GFCJ01020122.1
	LstiGR21a	GFCJ01033286.1
	LstiGR21b	GFCJ01024329.1
	LstiGR45	GFCJ01009794.1
	LstiGR51	GFCJ01032683.1
	LstiGR63a	GFCJ01014749.1
	LstiGR63a.1	GFCJ01033788.1
Conogethes punctiferalis	CpunGR1	ARO76472.1
	CpunGR2	ARO76473.1
	CpunGR4	ARO76475.1
	CpunGR5	ARO76476.1
	CpunGR6	ARO76485.1
	CpunGR7	ARO76486.1
	CpunGR8	ARO76487.1
	CpunGR9	ARO76488.1
	CpunGR10	ARO76489.1
Lobesia botrana	LbotGR68.2	AXF48831.1
	LbotGR3	AXF48828.1
	LbotGR4	AXF48829.1
	LbotGR5	AXF48830.1
	LbotGR68.1	AXF48827.1
	LbotGR24	AXF48825.1
	LbotGR43	AXF48824.1
	LbotGR22.2	AXF48823.1
	LbotGR60	AXF48822.1
	LbotGR8.1	AXF48821.1
	LbotGR22	AXF48820.1
	LbotGR2	AXF48819.1
	LbotGR1	AXF48818.1
	——:Not retrieved

## Sheet: SNMPs
Table S1. GenBank accession numbers of genes used in phylogenetic analyses.
Species	Gene name	GenBank acc. no.
Galleria mellonella	GmelSNMP1	QEI46778.1
	GmelSNMP2	QEI46779.1
Loxostege sticticalis	LstiSNMP1	GFCJ01037359.1
	LstiSNMP2	GFCJ01039635.1
Mythimna separata	MsepSNMP1	JAV45786.1
	MsepSNMP2	JAV45785.1
Ostrinia furnacalis	OfurSNMP1	ADQ73894.1
	OfurSNMP2	ADQ73891.1
Spodoptera litura	SlitSNMP1	AGN48098.1
	SlitSNMP2	AGN48099.1
Streltzoviella insularis	SinsSNMP1	QLI62111.1
	SinsSNMP2	QLI62112.1
Cydia pomonella	CpomSNMP1	ATD12153.1
	CpomSNMP2	ANE31722.1
Manduca sexta	MsexSNMP1	AAG49366.1
	MsexSNMP2	AAG49365.1
Spodoptera exigua	SexiSNMP1	AGN52676.1
	SexiSNMP2	AGN52677.1
	SexiSNMP3	AKT26505.1
Chilo suppressalis	CsupSNMP1	AFS50073.1
	CsupSNMP2	AFS50074.1
Cnaphalocrocis medinalis	CmedSNMP1	AFG73002.1
	CmedSNMP2	AFG73003.1
Plutella xylostella	PxylSNMP1	KAG7302269.1
	PxylSNMP2	KAG7305165.1
