# Supplementary material for: Deciphering the Olfactory Mechanisms of Sitotroga cerealella Olivier (Lepidoptera: Gelechiidae): Insights from Transcriptome Analysis and Molecular Docking
Source: Insects. 2025 Apr 27;16(5):461. doi: 10.3390/insects16050461 (PMC12112289; doi:10.3390/insects16050461)
Supplement: Supplementary file 1 [file insects-16-00461-s001.zip › Suppl Table S2 Primers design of selected genes for RT-qPCR..xlsx]

## Sheet: Sheet1
Table S2. Primers design of selected genes for RT-qPCR
Primer name	Sequence (5’ to 3’)
GAPDHqF	CCTCTATTGAGAAGGGTGCTC
GAPDHqR	CTCAGAGAAGACGGCGATT
ScerOBP15qF	TCGAGAAATGTGAGGAGGAGA
ScerOBP15qR	TCGGGAAGCATGTTCAAC
ScerOBP23qF	TCAGCGAGGAAATCATGG
ScerOBP23qR	CAGCAGGCAGAACATATAGCA
