# Supplementary material for: Deciphering the Olfactory Mechanisms of Sitotroga cerealella Olivier (Lepidoptera: Gelechiidae): Insights from Transcriptome Analysis and Molecular Docking
Source: Insects. 2025 Apr 27;16(5):461. doi: 10.3390/insects16050461 (PMC12112289; doi:10.3390/insects16050461)
Supplement: Supplementary file 1 [file insects-16-00461-s001.zip › Suppl Table S3 Putative Olfactory proteins identified in S. cerealella antennae.xlsx]

## Sheet: OBPs
Unigene reference	Finnal Gene name	Length (bp)	ORF (aa)	Signal Peptide	Full ORF	Best blastx match	E value	Identity (%)
TRINITY_DN6012_c0_g2	ScerABP	6504	140	Yes(1-23)	Yes	AGK24582.1 antennal-binding protein X [Chilo suppressalis]	9e-46	0.6983
TRINITY_DN3047_c0_g1	ScerGOBP1	688	179	Yes(1-31)	No	|AII15787.1| general odorant-binding protein 1 [Sitotroga cerealella]	8e-106	0.9933
TRINITY_DN20_c0_g1	ScerGOBP2	974	160	Yes(1-18)	Yes	|AII15785.1| general odorant-binding protein 2 [Sitotroga cerealella]	9e-111	0.9937
TRINITY_DN20011_c0_g1	ScerOBP1	1115	162	Yes(1-21)	Yes	APG32531.1 odorant binding preotein [Conogethes punctiferalis]	1e-79	0.7372
TRINITY_DN25274_c0_g1	ScerOBP10	547	151	Yes(1-21)	No	|NP_001140187.1| odorant-binding protein 3 precursor [Bombyx mori]	4e-62	0.6513
TRINITY_DN39788_c0_g1	ScerOBP11	628	168	Yes(1-23)	No	|AGP03457.1| SexiOBP11 [Spodoptera exigua]	1e-65	0.6169
TRINITY_DN18822_c0_g1	ScerOBP12	394	36	No	No	|AGI37362.1| general odorant-binding protein 3 [Cnaphalocrocis medinalis]	0.0002	0.9167
TRINITY_DN14803_c0_g2	ScerOBP13	766	129	No	Yes	|AXF48740.1| odorant-binding protein OBP43 [Lobesia botrana]	7e-46	0.6667
TRINITY_DN11906_c0_g1	ScerOBP14	611	173	Yes(1-20)	No	|QEI46798.1| odorant-binding protein 14 [Galleria mellonella]	9e-52	0.6903
TRINITY_DN5390_c0_g1	ScerOBP15	868	116	No	Yes	|XP_026314954.1| general odorant-binding protein 83a-like isoform X1 [Hyposmocoma kahamanoa]	4e-56	0.7328
TRINITY_DN4975_c0_g1	ScerOBP16	1523	242	Yes(1-17)	Yes	AVZ44709.1 odorant binding protein 16 [Grapholita molesta]	2e-94	0.6983
TRINITY_DN4509_c0_g1	ScerOBP17	2222	187	No	Yes	|QLI62020.1| odorant-binding protein 17 [Streltzoviella insularis]	1e-32	0.5283
TRINITY_DN165_c0_g1	ScerOBP18	6868	142	Yes(1-20)	Yes	|XP_023952583.1| general odorant-binding protein 72 [Bicyclus anynana]	7e-54	0.7113
TRINITY_DN1843_c3_g1	ScerOBP19	3086	233	No	Yes	|AYD42194.1| odorant binding protein 19 [Carposina sasakii]	3e-115	0.7181
TRINITY_DN17199_c0_g1	ScerOBP2	587	159	Yes(1-21)	No	|KOB73304.1| Odorant binding protein [Operophtera brumata]	3e-83	0.7532
TRINITY_DN1205_c0_g1	ScerOBP20	1609	185	Yes(1-22)	Yes	XP_013201142.1| PREDICTED: general odorant-binding protein 70-like [Amyelois transitella]	2e-123	0.962
TRINITY_DN15197_c0_g1	ScerOBP21	611	116	No	Yes	|AIL54057.1| odorant-binding protein 21 [Chilo suppressalis]	1e-77	0.7551
TRINITY_DN7699_c0_g1	ScerOBP22	328	110	No	No	|XP_013191473.1| PREDICTED: general odorant-binding protein 28a-like [Amyelois transitella]	7e-38	0.6126
TRINITY_DN1126_c0_g1	ScerOBP23	1943	177	Yes(1-32)	No	|QLI62026.1| odorant-binding protein 23 [Streltzoviella insularis]	2e-67	0.7589
TRINITY_DN33892_c0_g1	ScerOBP24	505	139	Yes(1-18)	Yes	XP_026319368.1 general odorant-binding protein 56d-like [Hyposmocoma kahamanoa]	6e-60	0.7101
TRINITY_DN18184_c0_g1	ScerOBP25	3248	86	No	No	|XP_026330941.1| general odorant-binding protein 19d-like [Hyposmocoma kahamanoa]	4e-16	0.5972
TRINITY_DN16122_c0_g1	ScerOBP26	245	76	Yes(1-19)	No	|XP_026330787.1| general odorant-binding protein 72-like [Hyposmocoma kahamanoa]	2e-22	0.8627
TRINITY_DN5_c0_g1	ScerOBP3	5308	163	No	Yes	|AOG12868.1| odorant binding protein [Eogystia hippophaecolus]	1e-60	0.6871
TRINITY_DN35371_c0_g1	ScerOBP4	536	156	Yes(1-16)	No	|AGK24580.1| odorant-binding protein 4 [Chilo suppressalis]	5e-71	0.7324
TRINITY_DN16237_c0_g1	ScerOBP5	651	115	No	Yes	|QIJ45750.1| odorant binding protein [Glyphodes pyloalis]	1e-44	0.5591
TRINITY_DN4821_c0_g1	ScerOBP6	938	164	Yes(1-20)	No	|ALZ45421.1| odorant binding protein 6 [Athetis dissimilis]	2e-41	0.48
TRINITY_DN33_c0_g1	ScerOBP7	850	184	Yes(1-18)	No	|QIJ45738.1| odorant binding protein [Glyphodes pyloalis]	1e-56	0.6
TRINITY_DN13093_c0_g1	ScerOBP8	1084	134	Yes(1-16)	Yes	|AYD42183.1| odorant binding protein 8 [Carposina sasakii]	7e-79	0.8779
TRINITY_DN788_c0_g1	ScerOBP9	1631	148	No	Yes	|UDM59896.1| putative odorant binding protein 9 [Corcyra cephalonica]	8e-84	0.5127
TRINITY_DN953_c0_g1	ScerPBP1	4163	169	Yes(1-26)	Yes	|AWV50436.1| pheromone binding protein 1 [Conopomorpha sinensis]	5e-69	0.6605
TRINITY_DN953_c0_g2	ScerPBP2	4749	166	Yes(1-23)	Yes	|AII15786.1| pheromone-binding protein [Sitotroga cerealella]	2e-104	1
TRINITY_DN21116_c0_g1	ScerPBP3	928	142	Yes(1-26)	No	XP_026321044.1 general odorant-binding protein 1-like [Hyposmocoma kahamanoa]	3e-47	0.6636
TRINITY_DN22238_c0_g1	ScerPBP4	652	126	No	No	|XP_026321047.1| pheromone-binding protein-like [Hyposmocoma kahamanoa]	2e-68	0.776

## Sheet: ORs
Unigene reference	Finnal Gene name	Length (bp)	ORF (aa)	TMD（NO）	Full ORF	Best blastx match	E value	Identity (%)
TRINITY_DN2794_c2_g1	ScerOR1	1571	181	3	No	|XP_028159324.1| odorant receptor 2a-like [Ostrinia furnacalis]	7e-57	0.6723
TRINITY_DN2303_c10_g1	ScerOR10	1007	162	2	Yes	XP_028025991.1 odorant receptor 13a-like isoform X2 [Bombyx mandarina]	5e-32	0.4254
TRINITY_DN8864_c0_g1	ScerOR11	3921	402	4	Yes	AOG12934.1 odorant receptor [Eogystia hippophaecolus]	4e-111	0.4442
TRINITY_DN7935_c0_g1	ScerOR12	995	236	3	Yes	AVF19636.1 putative odorant receptor [Peridroma saucia]	6e-90	0.63
TRINITY_DN21735_c0_g1	ScerOR13	262	86	2	No	|AQQ73496.1| olfactory receptor 13 [Heliconius melpomene rosina]	2e-28	0.6744
TRINITY_DN2513_c1_g1	ScerOR14	1886	322	4	No	|AST36413.1| putative odorant receptor OR64.1 [Cydia nigricana]	4e-104	0.5714
TRINITY_DN2532_c0_g1	ScerOR15	2331	396	7	Yes	|ARO76421.1| odorant receptor 15 [Conogethes punctiferalis]	3e-127	0.5077
TRINITY_DN711_c0_g1	ScerOR16	1530	413	5	Yes	|BAR43458.1| putative olfactory receptor 16 [Ostrinia furnacalis]	3e-116	0.5432
TRINITY_DN5159_c0_g1	ScerOR17	1511	420	6	No	|CUQ99400.1| Olfactory receptor 17 [Manduca sexta]	8e-105	0.4673
TRINITY_DN12789_c0_g1	ScerOR18	861	288	4	No	QNS36216.1 olfactory receptor 19a [Mythimna separata]	3e-138	0.6505
TRINITY_DN27221_c0_g1	ScerOR19	386	77	1	No	|QZH55115.1| odorant receptor 19 [Achelura yunnanensis]	5e-14	0.5303
TRINITY_DN5123_c0_g1	ScerOR2	2310	360	5	No	|XP_026734904.1| odorant receptor Or2-like [Trichoplusia ni]	9e-122	0.5232
TRINITY_DN6808_c0_g1	ScerOR21	1723	431	6	No	|AEF32141.1| odorant receptor [Spodoptera exigua]	5e-134	0.5115
TRINITY_DN15439_c0_g1	ScerOR22	1310	402	6	No	|QLI62065.1| odorant receptor 22 [Streltzoviella insularis]	2e-132	0.5166
TRINITY_DN12789_c0_g2	ScerOR23	1680	451	6	No	QNS36216.1 olfactory receptor 19a [Mythimna separata]	0	0.6795
TRINITY_DN5429_c0_g2	ScerOR24	2127	432	7	No	|AOG12913.1| odorant receptor [Eogystia hippophaecolus]	6e-118	0.4718
TRINITY_DN1728_c0_g1	ScerOR25	1581	289	4	No	|AXF48775.1| odorant receptors OR25 [Lobesia botrana]	9e-96	0.5263
TRINITY_DN3112_c0_g1	ScerOR26	4338	302	4	Yes	|AOG12929.1| odorant receptor [Eogystia hippophaecolus]	2e-109	0.5764
TRINITY_DN10562_c0_g1	ScerOR27	2048	399	4	Yes	|AZB49441.1| olfactory receptor 27 [Heortia vitessoides]	0	0.7044
TRINITY_DN2537_c0_g1	ScerOR28	1152	170	0	Yes	BAI66625.3 odorant receptor [Ostrinia nubilalis]	6e-46	0.5379
TRINITY_DN25134_c1_g1	ScerOR29	1770	323	5	Yes	|AVF19632.1| putative odorant receptor [Peridroma saucia]	1e-64	0.414
TRINITY_DN20702_c0_g1	ScerOR3	211	69	0	No	|AST36296.1| putative odorant receptor OR3 [Cydia fagiglandana]	2e-14	0.6923
TRINITY_DN3023_c0_g1	ScerOR30	1241	115	0	No	|AFC91738.2| putative odorant receptor OR30 [Cydia pomonella]	0.002	0.6571
TRINITY_DN245_c5_g1	ScerOR31	1594	393	7	Yes	|AII01084.1| odorant receptor [Dendrolimus kikuchii]	0	0.6564
TRINITY_DN13957_c1_g1	ScerOR32	1969	390	6	Yes	AOG12907.1 odorant receptor [Eogystia hippophaecolus]	0	0.7191
TRINITY_DN5666_c0_g1	ScerOR33	1654	414	8	No	|BAR43475.1| putative olfactory receptor 33 [Ostrinia furnacalis]	4e-147	0.5735
TRINITY_DN885_c0_g1	ScerOR34	1790	203	0	Yes	QIJ45806.1 olfactory receptor [Glyphodes pyloalis]	1e-73	0.6615
TRINITY_DN4313_c0_g1	ScerOR35	1506	413	6	Yes	|QIJ45817.1| olfactory receptor [Glyphodes pyloalis]	3e-159	0.5474
TRINITY_DN4041_c0_g1	ScerOR36	5003	431	6	No	|AVF19631.1| putative odorant receptor [Peridroma saucia]	1e-149	0.599
TRINITY_DN13457_c0_g1	ScerOR37	1418	445	6	No	|AIT69911.1| olfactory receptor 71 [Ctenopseustis herana]	0	0.7244
TRINITY_DN9921_c0_g1	ScerOR38	675	158	1	No	XP_037967595.1 odorant receptor 4-like [Plutella xylostella]	2e-65	0.6818
TRINITY_DN4120_c0_g1	ScerOR39	1487	277	4	No	|QEE82757.1| odorant receptor 39 [Conogethes pinicolalis]	3e-98	0.6282
TRINITY_DN26058_c0_g1	ScerOR4	1282	205	2	Yes	|XP_030040640.1| odorant receptor 4 [Manduca sexta]	4e-36	0.4041
TRINITY_DN18108_c0_g2	ScerOR40	1267	322	3	No	|XP_013195343.1| PREDICTED: odorant receptor 4-like [Amyelois transitella]	1e-125	0.6364
TRINITY_DN7985_c0_g1	ScerOR41	1387	194	3	Yes	|XP_026323287.1| odorant receptor 4-like [Hyposmocoma kahamanoa]	5e-172	0.7781
TRINITY_DN29142_c0_g1	ScerOR42	233	65	1	No	|AOE48047.1| putative odorant receptor OR42 [Athetis lepigone]	3e-10	0.662
TRINITY_DN8370_c0_g1	ScerOR43	1814	395	6	Yes	|XP_035441248.1| odorant receptor Or1-like [Spodoptera frugiperda]	1e-134	0.5064
TRINITY_DN9225_c0_g1	ScerOR44	1423	402	6	Yes	|XP_026494891.1| odorant receptor 46a-like [Vanessa tameamea]	3e-167	0.5895
TRINITY_DN17454_c0_g1	ScerOR45	481	110	1	No	|XP_045762502.1| odorant receptor 67c-like [Maniola jurtina]	1e-40	0.6038
TRINITY_DN1099_c0_g1	ScerOR46	1497	393	5	Yes	|XP_022817447.1| odorant receptor 46a-like [Spodoptera litura]	3e-172	0.6419
TRINITY_DN8148_c0_g1	ScerOR47	2266	194	3	No	|XP_021200876.1| putative odorant receptor 92a [Helicoverpa armigera]	2e-25	0.3333
TRINITY_DN3932_c0_g2	ScerOR48	1738	104	1	Yes	ALT31674.1 odorant receptor 20 [Cnaphalocrocis medinalis]	7e-55	0.7826
TRINITY_DN317_c6_g1	ScerOR49	1329	396	4	Yes	|XP_022834239.1| odorant receptor 49b-like [Spodoptera litura]	3e-161	0.589
TRINITY_DN39237_c0_g1	ScerOR5	251	83	0	No	|AOG12908.1| odorant receptor [Eogystia hippophaecolus]	6e-45	0.9125
TRINITY_DN11492_c0_g1	ScerOR50	1362	383	6	No	XP_037298859.1 odorant receptor 59a-like [Manduca sexta]	3e-110	0.4413
TRINITY_DN3012_c0_g2	ScerOR51	2807	389	6	Yes	|XP_045785048.1| odorant receptor 59b-like [Maniola jurtina]	4e-157	0.6514
TRINITY_DN16558_c0_g1	ScerOR52	1512	406	6	Yes	|XP_026316018.1| odorant receptor 67c-like [Hyposmocoma kahamanoa]	5e-170	0.6025
TRINITY_DN9921_c0_g2	ScerOR53	891	298	3	No	LOW QUALITY PROTEIN: odorant receptor 85b [Bombyx mori]|XP_021208172.2|	3e-88	0.5117
TRINITY_DN130_c2_g1	ScerOR54	1050	252	5	No	|AJF23812.1| olfactory receptor OR54 [Planotortrix octo]	2e-98	0.5628
TRINITY_DN8624_c0_g1	ScerOR55	2021	403	7	No	|XP_026493935.1| odorant receptor 85c-like [Vanessa tameamea]	6e-53	0.3182
TRINITY_DN2537_c0_g2	ScerOR6	1157	128	3	No	|AIZ94614.1| putative pheromone receptor OR6 [Ostrinia nubilalis]	3e-33	0.4792
TRINITY_DN21735_c0_g2	ScerOR7	207	69	0	No	|AOG12955.1| odorant receptor [Eogystia hippophaecolus]	7e-16	0.5147
TRINITY_DN1066_c0_g1	ScerOR8	2528	298	5	Yes	|QNS36202.1| olfactory receptor 8a [Mythimna separata]	2e-95	0.4657
TRINITY_DN996_c0_g1	ScerOR9	792	194	2	Yes	|AZT78920.1| odorant receptor [Dioryctria abietella]	2e-79	0.6059
TRINITY_DN1193_c0_g1	ScerOrco	2818	474	7	Yes	|XP_049879122.1| odorant receptor coreceptor [Pectinophora gossypiella]	0	0.9493
TRINITY_DN1416_c0_g1	ScerPR1	2000	415	3	Yes	|BAG71417.1| olfactory receptor-1 [Diaphania indica]	8e-125	0.4556
TRINITY_DN1064_c0_g1	ScerPR2	3926	410	6	No	|QLI62053.1| odorant receptor 10 [Streltzoviella insularis]	4e-121	0.5024
TRINITY_DN6256_c0_g1	ScerPR3	1198	197	3	No	|ARO76407.1| odorant receptor 1 [Conogethes punctiferalis]	5e-58	0.4364

## Sheet: CSPs
Unigene reference	Finnal Gene name	Length (bp)	ORF (aa)	Signal Peptide	Full ORF	Best blastx match	E value	Identity (%)
TRINITY_DN17_c1_g1	ScerCSP1	3036	128	Yes(1-18)	Yes	|APG32549.1| chemosensory protein [Conogethes punctiferalis]	2e-50	0.6984
TRINITY_DN29687_c0_g1	ScerCSP10	817	147	Yes(1-17)	No	|QLI62042.1| chemosensory protein 11 [Streltzoviella insularis]	5e-47	0.5573
TRINITY_DN22323_c0_g1	ScerCSP2	1045	104	Yes(1-16)	Yes	|QFR36139.1| chemosensory protein 12 [Conogethes pinicolalis]	4e-43	0.7619
TRINITY_DN1157_c0_g1	ScerCSP3	4157	121	Yes(1-16)	Yes	|QIJ45724.1| chemosensory protein [Glyphodes pyloalis]	0	0.6376
TRINITY_DN7645_c2_g2	ScerCSP4	1616	130	Yes(1-19)	Yes	|QFR36145.1| chemosensory protein 18 [Conogethes pinicolalis]	4e-55	0.88
TRINITY_DN2182_c0_g1	ScerCSP5	573	124	Yes(1-16)	Yes	AIX97839.1 chemosensory protein [Cnaphalocrocis medinalis]	4e-24	0.4356
TRINITY_DN19471_c0_g1	ScerCSP6	1346	107	Yes(1-22)	Yes	|QFR36143.1| chemosensory protein 16 [Conogethes pinicolalis]	1e-35	0.6465
TRINITY_DN1826_c0_g1	ScerCSP7	1869	123	Yes(1-18)	Yes	|AKT26491.1| chemosensory protein 16 [Spodoptera exigua]	8e-44	0.6967
TRINITY_DN17_c0_g1	ScerCSP8	2201	158	Yes(1-19)	Yes	|BAV56812.1| chemosensory protein 8 [Ostrinia furnacalis]	2e-49	0.82
TRINITY_DN60_c0_g1	ScerCSP9	1464	103	Yes(1-18)	Yes	QFR36138.1 chemosensory protein 11 [Conogethes pinicolalis]	7e-12	0.3537

## Sheet: IRs
Unigene reference	Finnal Gene name	Length (bp)	ORF (aa)	TMD（NO）	Full ORF	Best blastx match	E value	Identity (%)
TRINITY_DN7938_c0_g1	ScerIR1	3603	650	3	Yes	|ARO76464.1| ionotropic receptor 1 [Conogethes punctiferalis]	0	0.7857
TRINITY_DN1753_c2_g1	ScerIR10	2706	629	1	Yes	|QEI46860.1| ionotropic receptor 1 [Galleria mellonella]	0	0.5605
TRINITY_DN40902_c0_g1	ScerIR11	386	129	0	No	|AMM70692.1| ionotropic receptor 7d1 [Heliconius sapho sapho]	1e-26	0.4806
TRINITY_DN16194_c0_g1	ScerIR12	217	45	0	No	|AII01111.1| ionotropic receptor [Dendrolimus houi]	2e-08	0.8056
TRINITY_DN5283_c0_g1	ScerIR13	2778	927	5	No	|AXF48844.1| ionotropic receptor IR13 [Lobesia botrana]	0	0.9323
TRINITY_DN24254_c0_g2	ScerIR14	278	70	0	No	XP_028179330.1 glutamate [NMDA] receptor subunit 1 [Ostrinia furnacalis]	4e-28	0.8852
TRINITY_DN9720_c2_g1	ScerIR15	871	239	1	No	XP_022124667.2 glutamate receptor ionotropic, kainate 2 [Pieris rapae]	1e-41	0.6529
TRINITY_DN12415_c0_g1	ScerIR16	407	48	0	No	|QHB15340.1| ionotropic receptor 8 [Peridroma saucia]	3e-15	0.875
TRINITY_DN31437_c0_g1	ScerIR17	2321	774	3	No	|XP_028173073.1| glutamate receptor ionotropic, kainate 2-like [Ostrinia furnacalis]	0	0.8156
TRINITY_DN8374_c0_g1	ScerIR18	744	248	1	No	|XP_028041185.1| glutamate receptor ionotropic, kainate 2-like [Bombyx mandarina]	2e-22	0.5789
TRINITY_DN10516_c0_g1	ScerIR19	284	93	0	No	|AXF48850.1| ionotropic receptor IR19 [Lobesia botrana]	4e-20	0.5195
TRINITY_DN9720_c2_g2	ScerIR2	1297	433	2	No	KPJ03752.1 Glutamate receptor, ionotropic kainate 2 [Papilio xuthus]	0	0.7332
TRINITY_DN4445_c0_g1	ScerIR20	4095	965	3	Yes	XP_045769820.1 glutamate receptor ionotropic, kainate 2-like isoform X1 [Maniola jurtina]	0	0.7529
TRINITY_DN3888_c0_g1	ScerIR21a	3030	542	2	Yes	|XP_028175661.1| ionotropic receptor 21a-like [Ostrinia furnacalis]	0	0.6735
TRINITY_DN245_c4_g1	ScerIR22	8949	856	3	Yes	|XP_028173814.1| glutamate receptor ionotropic, kainate 2 isoform X4 [Ostrinia furnacalis]	0	0.9859
TRINITY_DN402_c1_g2	ScerIR23	1553	455	3	No	|XP_031762819.1| probable glutamate receptor [Galleria mellonella]	0	0.7833
TRINITY_DN1065_c0_g1	ScerIR24	3330	916	3	Yes	XP_035450533.1 glutamate receptor ionotropic, kainate 3-like [Spodoptera frugiperda]	0	0.6609
TRINITY_DN7292_c1_g1	ScerIR25a	3072	947	3	No	|AXF48866.1| ionotropic receptor IR35 [Lobesia botrana]	0	0.9134
TRINITY_DN5837_c0_g1	ScerIR26	6430	954	3	No	XP_045490591.1 glutamate receptor ionotropic, kainate 2 [Pieris rapae]	0	0.6259
TRINITY_DN19204_c0_g1	ScerIR27	793	243	3	No	|QNS36183.1| ionotropic receptor 7d [Mythimna separata]	3e-78	0.4893
TRINITY_DN2173_c4_g1	ScerIR28	2439	547	3	Yes	|XP_026326417.1| glutamate receptor ionotropic, delta-2 [Hyposmocoma kahamanoa]	0	0.679
TRINITY_DN12373_c0_g1	ScerIR29	2749	594	3	Yes	|ARO70550.1| antennal ionotropic receptor IR7d.3 [Dendrolimus punctatus]	8e-147	0.4399
TRINITY_DN3116_c1_g1	ScerIR3	2590	473	2	Yes	|AFC91767.2| putative ionotropic receptor IR3 [Cydia pomonella]	2e-149	0.5169
TRINITY_DN9720_c3_g1	ScerIR30	3474	890	3	Yes	|XP_037299557.1| glutamate receptor ionotropic, kainate 2 [Manduca sexta]	0	0.8708
TRINITY_DN9364_c0_g1	ScerIR31	3532	755	2	Yes	|QBX91201.1| ionotropic receptor 8a [Helicoverpa armigera]	0	0.7758
TRINITY_DN14910_c0_g2	ScerIR32	575	70	1	No	|AFC91764.2| putative ionotropic receptor IR8a [Cydia pomonella]	6e-21	0.9167
TRINITY_DN750_c19_g1	ScerIR33	2493	676	3	No	|APY22698.1| ionotropic receptor IR60a [Cnaphalocrocis medinalis]	0	0.5521
TRINITY_DN5921_c0_g1	ScerIR4	2177	559	4	No	|AOG12849.1| ionotropic receptor [Eogystia hippophaecolus]	0	0.6007
TRINITY_DN4105_c0_g1	ScerIR40a	2574	707	3	Yes	XP_028158630.1 ionotropic receptor 40a [Ostrinia furnacalis]	0	0.8942
TRINITY_DN690_c1_g1	ScerIR41a	5940	637	3	No	|QLI62106.1| ionotropic receptor 41a [Streltzoviella insularis]	0	0.6555
TRINITY_DN499_c1_g1	ScerIR5	4789	321	1	Yes	|BAR64808.1| ionotropic receptor [Ostrinia furnacalis]	0	0.8217
TRINITY_DN3485_c0_g1	ScerIR6	3699	526	3	Yes	|XP_026320801.1| ionotropic receptor 75a-like [Hyposmocoma kahamanoa]	0	0.6992
TRINITY_DN24254_c0_g1	ScerIR7	463	154	1	No	|KOB69748.1| Ionotropic glutamate receptor [Operophtera brumata]	5e-67	0.9866
TRINITY_DN12536_c0_g1	ScerIR75d	3394	455	3	Yes	|XP_026314114.1| ionotropic receptor 75a-like [Hyposmocoma kahamanoa]	0	0.631
TRINITY_DN3885_c0_g1	ScerIR75p	2193	556	3	Yes	|XP_026320832.1| glutamate receptor-like [Hyposmocoma kahamanoa]	0	0.6819
TRINITY_DN3726_c0_g1	ScerIR75p.1	2670	336	3	Yes	|XP_026493656.1| glutamate receptor 1-like [Vanessa tameamea]	0	0.8254
TRINITY_DN7011_c0_g1	ScerIR75q	2049	616	2	No	|QLI62102.1| ionotropic receptor 75q2 [Streltzoviella insularis]	0	0.5977
TRINITY_DN29559_c0_g1	ScerIR75q.2	252	59	0	No	|QEI46874.1| ionotropic receptor 75q.2 [Galleria mellonella]	1e-07	0.4737
TRINITY_DN22659_c0_g1	ScerIR8a	262	87	1	No	|AOE47992.1| putative ionotropic receptor IR8a [Athetis lepigone]	1e-39	0.9885
TRINITY_DN17807_c0_g1	ScerIR9	286	95	0	No	|AZT78939.2| ionotropic receptor [Dioryctria abietella]	6e-46	0.9368
TRINITY_DN3518_c0_g1	ScerIR93a	2786	874	4	Yes	|XP_021190111.1| ionotropic receptor 93a [Helicoverpa armigera]	0	0.7789

## Sheet: GRs
Unigene reference	Finnal Gene name	Length (bp)	ORF (aa)	TMD（NO）	Full ORF	Best blastx match	E value	Identity (%)
TRINITY_DN37614_c0_g1	ScerGR1	261	86	0	No	|AOG12963.1| gustatory receptor [Eogystia hippophaecolus]	2e-14	0.4471
TRINITY_DN1489_c1_g1	ScerGR10	1818	420	8	Yes	|XP_022826955.1| gustatory receptor for sugar taste 64f-like [Spodoptera litura]	1e-75	0.3712
TRINITY_DN2870_c0_g1	ScerGR11	1933	326	6	Yes	|AXF48827.1| gustatory receptor GR68.1 [Lobesia botrana]	1e-28	0.2919
TRINITY_DN38186_c0_g1	ScerGR12	403	122	2	No	|AXF48828.1| gustatory receptor GR3 [Lobesia botrana]	2e-37	0.7018
TRINITY_DN2710_c0_g1	ScerGR13	1350	135	3	Yes	|DAA06377.1| TPA: gustatory receptor 14 [Bombyx mori]	5e-30	0.3926
TRINITY_DN3558_c1_g1	ScerGR14	3699	470	7	Yes	AXF48820.1 gustatory receptor GR22 [Lobesia botrana]	0	0.8559
TRINITY_DN9148_c0_g1	ScerGR15	1322	356	6	No	|XP_026735279.1| gustatory and odorant receptor 22-like [Trichoplusia ni]	0	0.8895
TRINITY_DN30792_c0_g1	ScerGR16	1668	476	8	Yes	XP_038207281.1 gustatory and odorant receptor 24 [Zerene cesonia]	0	0.7995
TRINITY_DN4569_c0_g1	ScerGR17	2836	429	7	Yes	|AYD42281.1| gustatory receptor 3 [Carposina sasakii]	2e-92	0.4683
TRINITY_DN38657_c0_g1	ScerGR18	1127	281	4	No	|AYD42282.1| gustatory receptor 4 [Carposina sasakii]	8e-30	0.3657
TRINITY_DN2358_c0_g1	ScerGR19	5243	483	8	Yes	|XP_026498319.1| gustatory receptor for sugar taste 43a-like [Vanessa tameamea]	0	0.7768
TRINITY_DN22391_c0_g1	ScerGR2	988	329	5	No	|AOG12963.1| gustatory receptor [Eogystia hippophaecolus]	2e-44	0.3127
TRINITY_DN5392_c0_g1	ScerGR20	1551	458	5	No	XP_026488860.1 gustatory receptor for sugar taste 43a-like [Vanessa tameamea]	1e-44	0.2974
TRINITY_DN19483_c2_g1	ScerGR21	1177	258	6	Yes	|AOG12963.1| gustatory receptor [Eogystia hippophaecolus]	0.0009	0.2685
TRINITY_DN3411_c0_g1	ScerGR3	1746	455	8	Yes	|ARO76475.1| gustatory receptor 4 [Conogethes punctiferalis]	0	0.7302
TRINITY_DN15327_c0_g1	ScerGR4	1231	403	6	No	|XP_026323299.1| gustatory receptor for sugar taste 64a-like [Hyposmocoma kahamanoa]	8e-169	0.6569
TRINITY_DN6755_c3_g1	ScerGR5	745	245	4	No	|XP_026323300.1| gustatory receptor for sugar taste 64a-like [Hyposmocoma kahamanoa]	1e-73	0.711
TRINITY_DN1950_c0_g1	ScerGR6	1162	359	7	Yes	|AOG12963.1| gustatory receptor [Eogystia hippophaecolus]	2e-51	0.3111
TRINITY_DN4132_c0_g1	ScerGR7	1859	472	7	Yes	XP_028179060.1 gustatory receptor for sugar taste 64e-like [Ostrinia furnacalis]	0	0.6096
TRINITY_DN40647_c0_g1	ScerGR8	429	143	3	No	|XP_028179060.1| gustatory receptor for sugar taste 64e-like [Ostrinia furnacalis]	5e-33	0.4865
TRINITY_DN5930_c0_g1	ScerGR9	2523	483	7	Yes	XP_028179060.1 gustatory receptor for sugar taste 64e-like [Ostrinia furnacalis]	3e-149	0.5281

## Sheet: SNMPs
Unigene reference	Finnal Gene name	Length (bp)	ORF (aa)	TMD（NO）	Full ORF	Best blastx match	E value	Identity (%)
TRINITY_DN213_c0_g1	SNMP1	2746	524	2	Yes	|XP_026331738.1| sensory neuron membrane protein 1-like [Hyposmocoma kahamanoa]	0	0.8203
TRINITY_DN3231_c0_g1	SNMP2	4159	521	2	Yes	|XP_026333599.1| sensory neuron membrane protein 2-like [Hyposmocoma kahamanoa]	0	0.7132
